# Supplementary material for: Relationship between evaluation factors and star ratings for Japanese community healthcare institutions in electronic word-of-mouth reviews: an observational study
Source: BMC Prim Care. 2024 Dec 5;25:413. doi: 10.1186/s12875-024-02668-y (PMC11619464; doi:10.1186/s12875-024-02668-y)
Supplement: Supplementary file 1 — Supplementary Material 1 [file 12875_2024_2668_MOESM1_ESM.xlsx]

## Sheet: Sheet1
	Table S1a. List of subcategories and codes in the communication category (n = 256)
	Category (n)	Subcategory (n)			Code (n)
	Communication (226)	attitude (213)	general attitude (159)		kind attitude (32)
					helpful attitude (29)
					good attitude (18)
					bad attitude (14)
					polite attitude (13)
					condescending attitude (9)
					unempathetic attitude (6)
					enthusiastic attitude (5)
					intimidating attitude (4)
					sincere attitude (4)
					unfriendly attitude (3)
					grumpy attitude (3)
					careless attitude (2)
					caring attitude (2)
					arrogant attitude (2)
					unfair attitude (2)
					cold attitude (2)
					considerate attitude (2)
					familiar attitude (1)
					empathetic attitude (1)
					unhelpful attitude (1)
					busy-looking attitude (1)
					cheerful attitude (1)
					haughty attitude (1)
					unmotivated attitude (1)
			conversation (41)	listening (27)	attitude of active listening (17)
					lack of attitude of active listening (10)
				speaking (14)	impersonal tone (3)
					friendly tone (3)
					rude tone (3)
					response in foreign language (2)
					intimidating tone (2)
					offensive tone (1)
					calm tone (1)
			policy decision (8)		unilateral policy decision (4)
					surgery prioritisation (2)
					decision without considering individual circumstances (2)
			apology (4)		insincere apology (2)
					failure to admit fault (2)
			telephone response (1)		rude telephone handling (1)
		the content of statements (11)			sarcasm (4)
					non-work-related conversation (3)
					negating patient's judgement (2)
					appearance (1)
					gender discrimination (1)
		appearance (2)			good appearance (2)
	Note. n, number of segments in word-of-mouth text
	Table S1b. List of subcategories and codes in the medical practice category (n = 152)
	Category (n)	Subcategory (n)			Code (n)
	Clinical practice (152)	general practice (46)			good medical practice (12)
					courteous medical practice (12)
					medical practice with patient misunderstanding (5)
					medical practice without considering individual circumstances (3)
					careless medical practice (3)
					prompt medical practice (3)
					bad medical practice (3)
					accurate medical practice (2)
					medical practice with continuity (1)
					calm medical practice (1)
					inefficient medical practice (1)
		treatment (33)			accurate treatment (10)
					disappointing treatment (8)
					ineffective treatment (4)
					treatment without considering individual circumstances (4)
					procedural failure (2)
					prompt intervention (2)
					treatment not aligned with patient's wishes (2)
					treatment respecting autonomy (1)
		explanation (29)			inadequate explanation (10)
					clear explanation (8)
					courteous explanation (6)
					confusing explanation (1)
					inaccurate explanation (1)
					medically valid explanation (1)
					medically invalid explanation (1)
					misinformation (1)
		diagnosis (18)			accurate diagnosis (10)
					misdiagnosis (5)
					ambiguous diagnosis (2)
					prompt diagnosis (2)
		medical coordination (10)			lack of coordination with medical staff (4)
					lack of coordination among physicians (4)
					lack of coordination among nurses (4)
					prompt coordination (4)
		medical examination (9)			prompt examination (3)
					inadequate examination (2)
					thorough examination (2)
					standard examination (1)
					examination considering individual circumstances (1)
		risk management (5)			insufficient infection prevention measures (1)
					lack of procedure confirmation (1)
					patient mix-up (1)
					breach of personal information (1)
					insufficient respect for patient privacy (1)
		test (2)			prompt testing (1)
					inadequate preoperative testing (1)
	Note. n, number of segments in word-of-mouth text
	Table S1c. List of subcategories and codes in the medical institution category (n = 96)
	Category (n)	Subcategory (n)			Code (n)
	Medical institution (96)	system (45)	medical care delivery system (17)		prompt examination (7)
					insufficient communication system with patients (2)
					support system for inexperienced physicians (1)
					evening clinic hours (1)
					excessive consultation time (1)
					lack of explanatory materials (1)
					designated attending physician system (1)
					unfair response (1)
					unclear responsibilities (1)
					automated appointment system (1)
			reservation (13)		overcrowding (9)
					unkept appointment times (3)
					unilateral appointment changes (1)
			waiting time (10)		long waiting time for consultations (8)
					long waiting time at the billing counter (1)
					long waiting time for surgeries (1)
			medical expense (4)		unreasonable payment demands (4)
			security (1)		insufficient security system (1)
		facility (43)	exterior and interior view (11)		cleanliness (6)
					newness (2)
					calming interior design (1)
					mundane landscape from the hospital (1)
					insufficient cleaning (1)
			general facility (10)		excellent general facilities (4)
					unpleasant facilities or environment (3)
					inconvenient general facilities (3)
			medical facility (9)		excellent medical equipment (7)
					insufficient number of patient rooms (2)
			meal (7)		high-quality hospital meals (2)
					delicious hospital meals (2)
					delicious on-site cafeteria (1)
					affordable hospital meals (1)
					simple hospital meals (1)
			parking lot (6)		crowded parking lot (2)
					difficult-to-use parking lot (2)
					uncrowded parking lot (1)
					user-friendly parking lot (1)
		healthcare delivery level (5)			advanced healthcare delivery system (3)
					standard healthcare delivery system (1)
					insufficient healthcare delivery system (1)
		staff (3)			inadequate measures against staff harassment (2)
					presence of trustworthy physicians (1)
	Note. n, number of segments in word-of-mouth text
